# Supplementary material for: The Antifungal Effect of Pyroligneous Acid on the Phytopathogenic Fungus Botrytis cinerea
Source: Int J Mol Sci. 2023 Feb 4;24(4):3080. doi: 10.3390/ijms24043080 (PMC9959546; doi:10.3390/ijms24043080)
Supplement: Supplementary file 1 [file ijms-24-03080-s001.zip]

Archive with 1 entries (1 files):
- ijms-2164633-supplementary.pdf
